# Supplementary material for: Synthesis and Structural Characterization of Pyridine-2,6-dicarboxamide and Furan-2,5-dicarboxamide Derivatives
Source: Molecules. 2022 Mar 10;27(6):1819. doi: 10.3390/molecules27061819 (PMC8948770; doi:10.3390/molecules27061819)
Supplement: Supplementary file 1 [file molecules-27-01819-s001.zip]

Archive with 1 entries (1 files):
- molecules-1608746-supplementary.pdf
